# Supplementary material for: Sequential Galacto- and Xylo-Oligosaccharide Feeding Transiently Modulates Gut Microbiota and Upregulates Intestinal Alkaline Phosphatase in Weaning Piglets
Source: Animals (Basel). 2025 Nov 4;15(21):3210. doi: 10.3390/ani15213210 (PMC12609449; doi:10.3390/ani15213210)
Supplement: Supplementary file 1 [file animals-15-03210-s001.zip]

Archive with 1 entries (1 files):
- animals-3916601-supplementary.pdf
